# Supplementary material for: Fractionation and Extraction Optimization of Potentially Valuable Compounds and Their Profiling in Six Varieties of Two Nicotiana Species
Source: Molecules. 2022 Nov 21;27(22):8105. doi: 10.3390/molecules27228105 (PMC9694777; doi:10.3390/molecules27228105)
Supplement: Supplementary file 1 [file molecules-27-08105-s001.zip]

Archive with 1 entries (1 files):
- molecules-2021398-supplementary.pdf
